# Supplementary material for: Ferroptosis: A Novel Type of Cell Death in Male Reproduction
Source: Genes (Basel). 2022 Dec 23;14(1):43. doi: 10.3390/genes14010043 (PMC9858973; doi:10.3390/genes14010043)
Supplement: Supplementary file 1 [file genes-14-00043-s001.zip]

Archive with 1 entries (1 files):
- genes-2040393-supplementary File S1.pdf
